# Supplementary material for: Antimicrobial Evaluation of Sulfonamides after Coupling with Thienopyrimidine Coplanar Structure
Source: Pharmaceuticals (Basel). 2024 Jan 31;17(2):188. doi: 10.3390/ph17020188 (PMC10892651; doi:10.3390/ph17020188)
Supplement: Supplementary file 1 [file pharmaceuticals-17-00188-s001.zip]

Archive with 1 entries (1 files):
- pharmaceuticals-2814440-supplementary.pdf
